# Supplementary material for: Assessing the Psychometric Properties of the Illness Management and Recovery Scale: A Systematic Review Using the Consensus-Based Standards for the Selection of Health Measurement Instruments (COSMIN)
Source: Behav Sci (Basel). 2024 Apr 18;14(4):340. doi: 10.3390/bs14040340 (PMC11047639; doi:10.3390/bs14040340)
Supplement: Supplementary file 1 [file behavsci-14-00340-s001.zip]

Archive with 1 entries (1 files):
- behavsci-2926757-supplementary.pdf
